# Supplementary material for: TyG–BMI as a Marker of Metabolic Status and Its Association with Bone Quality and Mineral Metabolism: A Sex-Specific Analysis
Source: J Clin Med. 2026 May 29;15(11):4226. doi: 10.3390/jcm15114226 (PMC13257568; doi:10.3390/jcm15114226)
Supplement: Supplementary file 1 [file jcm-15-04226-s001.zip]

Archive with 1 entries (1 files):
- jcm-4315447-supplementary.pdf
